# Supplementary material for: Self-assembly of an anion receptor with metal-dependent kinase inhibition and potent in vitro anti-cancer properties
Source: Nat Commun. 2021 Jun 23;12:3898. doi: 10.1038/s41467-021-23983-3 (PMC8222254; doi:10.1038/s41467-021-23983-3)
Supplement: Supplementary file 4 — Source Data [file 41467_2021_23983_MOESM4_ESM.xlsx]

## Sheet:  Raw IC50 data Fig 5
			Figure 5. Chemosensitivity response of a panel of human cancer and non-cancer cell lines to 96h continuous exposure to self-assembling test compounds (see separate sheets for each sub-panel)
				Mean IC50 values (µM)			IC50 values for each replicate for [L2Cu3]6+							IC50 values for each replicate for [L2Zn3]6+
				[L2Cu3]6+	[L2Zn3]6+		[L2Cu3]6+	[L2Cu3]6+	[L2Cu3]6+	[L2Cu3]6+	[L2Cu3]6+	[L2Cu3]6+		[L2Zn3]6+	[L2Zn3]6+	[L2Zn3]6+	[L2Zn3]6+	[L2Zn3]6+	[L2Zn3]6+	[L2Zn3]6+
				IC50 (µM)	IC50 (µM)		IC50 (µM)	IC50 (µM)	IC50 (µM)	IC50 (µM)	IC50 (µM)	IC50 (µM)		IC50 (µM)	IC50 (µM)	IC50 (µM)	IC50 (µM)	IC50 (µM)	IC50 (µM)	IC50 (µM)
				Mean	Mean		Run 1	Run 2	Run 3	Run 4	Run 5	Run 6		Run 1	Run 2	Run 3	Run 4	Run 5	Run 6	Run 7
		Cancer cell lines	HT29	0.214	0.169		0.184145	0.210483	0.272843	0.225646	0.17442			0.0833681	0.160681	0.235306	0.184431	0.182166
			DLD-1	0.132	0.17		0.173866	0.206418	0.0868709	0.0623925				0.2156	0.0892283	0.0838971	0.140737	0.2223	0.210659	0.224912
			HCT116 p53+/+	0.496	0.466		0.2404	0.533007	0.528402	0.49948	0.676855			0.242753	0.598945	0.0683868	0.603369	0.818
			HCT116 p53-/-	0.137	0.072		0.0896061	0.188618	0.0871243	0.0671199	0.15498	0.237504		0.0613932	0.0905183	0.0639079
			PSN1	6.451	4.443		6.26667	6.07987	7.0078					6.20232	4.87622	2.25194
			MiaPaCa2	11.8	59.07		6.60087	6.32366	5.21159	17.9683	17.6134	17.0835		11.9057	15.0262	16.3363
			BXPC3	0.293	0.32		0.226492	0.267415	0.443388	0.236638				0.227851	0.147342	0.594979	0.532925	0.170541	0.24852
			A549	0.233	0.403		0.255666	0.189331	0.254258					0.160699	0.257481	0.503249	0.69164
			H460	0.276	0.36		0.25678	0.234177	0.450535	0.163866				0.185714	0.273159	0.556611	0.236088	0.440911	0.593937	0.234611
			GBM1	4.97	4		5.368	4.477	5.075					3.229	4.438	4.323
		Normal	ARPE-19	52.63	157.25		49.09	43.748	57.6875	66.1955	46.4507			153.862	160.058	143.729	171.339
			MCF10A	48.26	161.64		51.8924	58.0594	39.0145	43.8186	48.5151			169.162	175.857	139.901
			NP1	43.09	7.78		39.32	45.11	44.84					5.772	8.684	8.896
				[L2Cu3]6+	[L2Zn3]6+
				SD	SD
		Cancer cell lines	HT29	0.035	0.049
			DLD-1	0.06	0.059
			HCT116 p53	0.142	0.271
			HCT116 p53	0.062	0.013
			PSN1	0.401	1.642
			MiaPaCa2	6.328	5.605
			BXPC3	0.088	0.176
			A549	0.031	0.208
			H460	0.106	0.155
			GBM1	0.45	0.66
		Normal	ARPE-19	8.24	11.56
			MCF10A	6.56	10.122
			NP1s	3.26	1.74
			Response of cell lines to platinates and [L2Mn3]6+ (IC50 values in µM for each run and the means +/- SD)
				IC50 (µM) for n = 3 replicates
			Cisplatin	Run 1	Run2	Run3	Mean	SD
			HCT116 p53+/+	2.84	3.35	3.58	3.26	0.38
			HCT116 p53-/-	7.14	7.16	8.27	7.52	0.65
			MiaPaCa2	3.69	2.84	4.32	3.62	0.74
			ARPE19	6.065	7.484	5.685	6.41	0.95
				IC50 (µM) for n = 3 replicates
			Carboplatin	Run 1	Run2	Run3	Mean	SD
			HCT116 p53+/+	43.2654	20.9923	32.8481	32.37	11.34
			HCT116 p53-/-	45.77	28.22	33.11	35.7	9.06
			MiaPaCa2	30.2598	44.671	31.8344	35.59	7.91
			ARPE19	87.58	78.97	66.64	77.73	10.52
				IC50 (µM) for n = 3 replicates
			Oxaliplatin	Run 1	Run2	Run3	Mean	SD
			HCT116 p53+/+	1.05	0.89	0.84	0.93	0.11
			HCT116 p53-/-	5.46	2.46	3.06	3.67	1.05
			MiaPaCa2	5.23	7.06	7.02	6.44	1.05
			ARPE19	2.83	3.1	3.39	3.12	0.28
				IC50 (µM) for n = x replicates
			[L2Mn3]6+	Run 1	Run2	Run3	Run4	Run5	Mean	SD
			HCT116 p53+/+	1.783	0.529	1.403	1.45	1.413	1.316	0.418
			HCT116 p53-/-	1.564	0.785	1.348	1.285		1.246	0.285
			MiaPaCa2
			ARPE19	5.141	2.095	2.12	2.085		2.86	1.317

## Sheet: Figure 5A
		Data for [L2Cu3]6+
		Cell line	Group	Data Spread	IC50 (µM)		Cell line	Group	Mean IC50 (µM)	SD
		HT-29	1	0.9	0.184		HT29	1	0.214	0.035
			1	0.95	0.21		DLD-1	2	0.132	0.06
			1	1.1	0.273		HCT116 p53	3	0.496	0.142		NB - The top version of the HCT116 is always p53+/+
			1	1.15	0.226		HCT116 p53	4	0.137	0.062		The p53 status was removed in order to draw the graph
			1	1.2	0.174		PSN1	5	6.451	0.401
		DLD-1	2	1.9	0.174		MiaPaCa2	6	11.8	6.328
			2	1.95	0.206		BXPC3	7	0.293	0.088
			2	2.1	0.087		A549	8	0.233	0.031
			2	2.1	0.062		H460	9	0.276	0.106
		HCT116 p53+/+	3	2.9	0.2404		GBM1	10	4.97	0.45
			3	2.95	0.533007		ARPE-19	11	52.63	8.24
			3	3.2	0.528402		MCF10A	12	48.26	6.56
			3	2.85	0.49948		NP1	13	43.09	3.26
			3	3.2	0.676855
		HCT116 p53-/-	4	3.9	0.0896061
			4	3.85	0.188618
			4	4.2	0.0871243
			4	4	0.0671199
			4	4.2	0.15498
			4	4.15	0.237504
		PSN1	5	4.85	6.26667
			5	5.1	6.07987
			5	5.2	7.0078
		MiaPaCa2	6	5.9	6.60087
			6	6.1	6.32366
			6	5.9	5.21159
			6	5.85	17.9683
			6	6.1	17.6134
			6	6.3	17.0835
		BXPC3	7	6.9	0.226492
			7	6.9	0.267415
			7	7.1	0.443388
			7	7.2	0.236638
		A549	8	7.9	0.255666
			8	8.1	0.189331
			8	8.2	0.254258
		H460	9	8.85	0.25678
			9	8.9	0.234177
			9	9.1	0.450535
			9	9.15	0.163866
		GBM1	10	9.8	5.368
			10	9.9	4.48
			10	10.2	5.08
		ARPE-19	11	10.85	49.0868
			11	10.9	43.748
			11	10.95	57.6875
			11	11.1	66.1955
			11	11.15	46.4507
		MCF10A	12	11.8	51.8924
			12	11.85	58.0594
			12	11.9	39.0145
			12	12.1	43.8186
			12	12.15	48.5151
		NP1	13	12.8	39.32
			13	12.9	45.11
			13	13.2	44.84

## Sheet: Figure 5B
		Data for [L2Zn3]6+
		Cell line	Group	Data spread	IC50 (µM)		Cell line	Group	Mean IC50 (µM)	SD
		HT-29	1	0.9	0.0833681		HT29	1	0.169	0.049
			1	0.85	0.160681		DLD-1	2	0.17	0.059
			1	1.2	0.235306		HCT116 p53	3	0.466	0.271		NB - The top version of the HCT116 is always p53+/+
			1	0.85	0.184431		HCT116 p53	4	0.072	0.013		The p53 status was removed in order to draw the graph
			1	1.2	0.182166		PSN1	5	4.443	1.642
		DLD-1	2	1.9	0.2156		MiaPaCa2	6	14.423	2.276
			2	1.9	0.0892283		BXPC3	7	0.32	0.176
			2	2.1	0.0838971		A549	8	0.403	0.208
			2	2.1	0.140737		H460	9	0.36	0.155
			2	2.2	0.2223		GBM1	10	4	0.66
			2	1.8	0.210659		ARPE-19	11	157.25	11.56
			2	2.3	0.224912		MCF10A	12	161.64	10.122
		HCT116 p53+/+	3	2.9	0.242753		NP1	13	7.78	1.74
			3	2.8	0.598945
			3	3.2	0.0683868
			3	3.2	0.603369
			3	3.2	0.81797
		HCT116 p53-/-	4	3.9	0.0613932
			4	3.85	0.0905183
			4	4.2	0.0639079
		PSN1	5	4.85	6.20232
			5	5.2	4.87622
			5	5.2	2.25194
		MiaPaCa2	6	5.85	11.9057
			6	6.2	15.0262
			6	5.85	16.3363
		BXPC3	7	6.9	0.227851
			7	6.9	0.147342
			7	6.85	0.594979
			7	7.2	0.532925
			7	7.1	0.170541
			7	7.1	0.24852
		A549	8	7.9	0.160699
			8	8.1	0.257481
			8	7.85	0.503249
			8	8.2	0.69164
		H460	9	8.85	0.185714
			9	8.9	0.273159
			9	8.85	0.556611
			9	9.2	0.236088
			9	9.2	0.440911
			9	9.2	0.593937
			9	9.2	0.234611
		GBM1	10	9.85	3.23
			10	9.85	4.44
			10	10.25	4.32
		ARPE-19	11	10.8	153.862
			11	10.9	160.058
			11	11.1	143.729
			11	11.2	171.339
		MCF10A	12	11.9	169.162
			12	12.1	175.857
			12	12.2	139.901
		NP1	13	12.85	5.77
			13	12.85	8.86
			13	13.2	8.9

## Sheet: Figure 5C
		Selectivity index (SI) for [L2Cu3]6+
		The selectivity index is defined as the IC50 for each of the non-cancer cells to each cancer cell line
		Values >1 indicate selectivity for cancer cells
		Cell line	Mean IC50	SI (ARPE19)	SI (MCF10A)	SI (NPI)
		HT29	0.214	245.935	225.514	201.355
		DLD-1	0.132	398.712	365.606	326.439
		HCT116 p53	0.496	106.109	97.2984	86.875		NB - The top version of the HCT116 is always p53+/+
		HCT116 p53	0.137	384.161	352.263	314.526		The p53 status was removed in order to draw the graph
		PSN1	6.451	8.15843	7.48101	6.67958
		MiaPaCa2	11.8	4.46017	4.08983	3.65169
		BXPC3	0.293	179.625	164.71	147.065
		A549	0.233	225.88	207.124	184.936
		H460	0.276	190.688	174.855	156.123
		GBM1	4.97	10.5895	9.71026	8.67002
		ARPE-19	52.63
		MCF10A	48.26
		NP1	43.09

## Sheet: Figure 5D
		Selectivity index (SI) for [L2Zn3]6+
		The selectivity index is defined as the IC50 for each of the non-cancer cells to each cancer cell line
		Values >1 indicate selectivity for cancer cells
		Cell line	Mean IC50	SI (ARPE19)	SI (MCF10A)	SI (NPI)
		HT29	0.169	930.473	956.45	46.0355
		DLD-1	0.17	925	950.824	45.7647
		HCT116 p53	0.466	337.446	346.867	16.6953
		HCT116 p53	0.072	2184.03	2245	108.056
		PSN1	4.443	35.3928	36.3808	1.75107
		MiaPaCa2	14.423	10.9027	11.2071	0.539416
		BXPC3	0.32	491.406	505.125	24.3125
		A549	0.403	390.199	401.092	19.3052
		H460	0.36	436.806	449	21.6111
		GBM1	4	39.3125	40.41	1.945
		ARPE-19	157.25
		MCF10A	161.64
		NP1	7.78
		NB - The top version of the HCT116 is always p53+/+
		The p53 status was removed in order to draw the graph

## Sheet: Figure 5E
		Response of cell lines to platinates and [L2Mn3]6+ (IC50 values in µM for each run and the means +/- SD)										Table of IC50 (µM) means +/- SD
			IC50 (µM) for n = 3 replicates										Cisplatin	Carboplatin	Oxaliplatin	MnLBB
		Cisplatin	Run 1	Run2	Run3	Mean	SD						IC50 (µM)	IC50 (µM)	IC50 (µM)	IC50 (µM)
		HCT116 p53+/+	2.84	3.35	3.58	3.26	0.38					HCT116 p53+/+	3.26	32.37	0.93	1.316
		HCT116 p53-/-	7.14	7.16	8.27	7.52	0.65					HCT116 p53-/-	7.52	35.7	3.67	1.246
		MiaPaCa2	3.69	2.84	4.32	3.62	0.74					MiaPaCa2	3.62	35.59	6.44
		ARPE19	6.065	7.484	5.685	6.41	0.95					ARPE-19	6.41	77.73	3.12	2.86
			IC50 (µM) for n = 3 replicates
		Carboplatin	Run 1	Run2	Run3	Mean	SD						Cisplatin	Carboplatin	Oxaliplatin	MnLBB
		HCT116 p53+/+	43.2654	20.9923	32.8481	32.37	11.34						SD	SD	SD	SD
		HCT116 p53-/-	45.77	28.22	33.11	35.7	9.06					HCT116 p53+/+	0.38	11.34	0.11	0.418
		MiaPaCa2	30.2598	44.671	31.8344	35.59	7.91					HCT116 p53-/-	0.65	9.06	1.05	0.285
		ARPE19	87.58	78.97	66.64	77.73	10.52					MiaPaCa2	0.74	7.91	1.05
												ARPE-19	0.95	10.52	0.28	1.317
			IC50 (µM) for n = 3 replicates
		Oxaliplatin	Run 1	Run2	Run3	Mean	SD
		HCT116 p53+/+	1.05	0.89	0.84	0.93	0.11
		HCT116 p53-/-	5.46	2.46	3.06	3.67	1.05
		MiaPaCa2	5.23	7.06	7.02	6.44	1.05
		ARPE19	2.83	3.1	3.39	3.12	0.28
			IC50 (µM) for n = x replicates
		[L2Mn3]6+	Run 1	Run2	Run3	Run4	Run5	Mean	SD
		HCT116 p53+/+	1.783	0.529	1.403	1.45	1.413	1.316	0.418
		HCT116 p53-/-	1.564	0.785	1.348	1.285		1.246	0.285
		MiaPaCa2
		ARPE19	5.141	2.095	2.12	2.085		2.86	1.317
		Cell line	Group	Data Spread	IC50 (µM)			Cell line	Group	IC50 (µM)	SD
	Cisplatin	HCT116 p53+/+	1	0.85	2.84		Cisplatin	HCT116 p53	1	3.26	0.38
			1	0.85	3.35			HCT116 p53	2	7.52	0.65
			1	1.25	3.58			MiaPaCa2	3	3.62	0.74
		HCT116 p53-/-	2	1.85	7.14			ARPE-19	4	6.41	0.95
			2	2.25	7.16				5
			2	2.25	8.27		Carboplatin	HCT116 p53	6	32.37	11.34
		MiaPaCa2	3	2.85	3.69			HCT116 p53	7	35.7	9.06
			3	2.85	2.84			MiaPaCa2	8	35.59	7.91
			3	3.25	4.32			ARPE-19	9	77.73	10.52
		ARPE19	4	3.85	6.065				10
			4	4.25	7.484		Oxaliplatin	HCT116 p53	11	0.93	0.11
			4	4.25	5.685			HCT116 p53	12	3.67	1.05
			5					MiaPaCa2	13	6.44	1.05
	Carboplatin	HCT116 p53+/+	6	5.85	43.2654			ARPE-19	14	3.12	0.28
			6	5.85	20.9923				15
			6	6.25	32.8481		[L2Mn3]6+	HCT116 p53	16	1.316	0.418
		HCT116 p53-/-	7	6.85	45.77			HCT116 p53	17	1.246	0.285
			7	6.85	28.22			ARPE-19	18	2.86	1.317
			7	7.25	33.11
		MiaPaCa2	8	7.85	30.2598			NB - The top version of the HCT116 is always p53+/+
			8	7.85	44.671			The p53 status was removed in order to draw the graph
			8	8.25	31.8344
		ARPE19	9	8.85	87.58
			9	9.25	78.97
			9	9.25	66.64
			10
	Oxaliplatin	HCT116 p53+/+	11	10.85	1.05
			11	10.85	0.89
			11	11.25	0.84
		HCT116 p53-/-	12	11.85	5.46
			12	11.85	2.46
			12	12.25	3.06
		MiaPaCa2	13	12.85	5.23
			13	12.85	7.06
			13	13.25	7.02
		ARPE19	14	13.85	2.83
			14	13.85	3.1
			14	14.25	3.39
			15
	[L2Mn3]6+	HCT116 p53+/+	16	15.85	1.783
			16	15.85	0.529
			16	15.85	1.403
			16	16.25	1.45
			16	16.25	1.413
		HCT116 p53-/-	17	16.85	1.564
			17	16.85	0.785
			17	17.25	1.348
			17	16.85	1.285
		ARPE19	18	17.85	5.141
			18	17.85	2.095
			18	18.1	2.12
			18	18.35	2.085

## Sheet: Figure 5F
			Selectivity Index for platinates and [L2Mn3]6+
			Selectivity index (SI) defined as the ratio of mean IC50 values for ARPE-19 divided by the IC50 values for each of the cancer cell lines
			SI values > 1 indicates selectivity for cancer cells
				Cell line	IC50 (µM)			Cisplatin	Carboplatin	Oxaliplatin	[L2Mn3]6+
								SI	SI	SI	SI
			Cisplatin	HCT116p53+/+	3.26		HCT116 p53+/+	1.96626	2.4013	3.35484	2.17325
				HCT116 p53-/-	7.52		HCT116 p53-/-	0.852394	2.17731	0.850136	2.29535
				MiaPaCa2	3.62		MiaPaCa2	1.77072	2.18404	0.484472
				ARPE-19	6.41
			Carboplatin	HCT116 p53+/+	32.37
				HCT116 p53-/-	35.7
				MiaPaCa2	35.59
				ARPE-19	77.73
			Oxaliplatin	HCT116 p53+/+	0.93
				HCT116 p53-/-	3.67
				MiaPaCa2	6.44
				ARPE-19	3.12
			[L2Mn3]6+	HCT116 p53+/+	1.316
				HCT116 p53-/-	1.246
				ARPE-19	2.86

## Sheet: Figure 7A
		Figure 7. Effects of [L2Zn3]6+ and [L2Cu3]6+ on the activity of purified human kinases. (See each sheet below for separate sub-components of the figure)
		Inhibition of kinases by [L2Zn3]6+ at 10 µM								Data organisation for graph
			% Activity remaining*		% Activity inhibition					Kinase	Group	% Inhibition
		Kinase	Run 1	Run 2	Run 1	Run 2	Mean	Group		CAMK1	1	94
		CAMK1	6	2	94	98	96	1			1	98
		MAPKAP-K3	6	8	94	92	93	2		MAPKAP-K3	2	94
		AMPK (hum)	6	8	94	92	93	3			2	92
		IKKb	6	10	94	90	92	4		AMPK (hum)	3	94
		ZAP70	10	12	90	88	89	5			3	92
		EPH-B2	11	13	89	87	88	6		IKKb	4	94
		PKCz	11	13	89	87	88	7			4	90
		TrkA	12	15	88	85	86.5	8		ZAP70	5	90
		TIE2	8	23	92	77	84.5	9			5	88
		Aurora A	16	17	84	83	83.5	10		EPH-B2	6	89
		GCK	12	22	88	78	83	11			6	87
		FGF-R1	13	24	87	76	81.5	12		PKCz	7	89
		PRAK	17	21	83	79	81	13			7	87
										TrkA	8	88
		* This data set was obtained from the kinase screen supplied by Dundee (Premier screen)									8	85
										TIE2	9	92
											9	77
										Aurora A	10	84
											10	83
										GCK	11	88
											11	78
										FGF-R1	12	87
											12	76
										PRAK	13	83
											13	79

## Sheet: Figure 7B
		Inhibition of kinases by [L2Cu3]6+ at 10 µM								Data organisation for graph
			% Activity remaining*		% Activity inhibition					Kinase	Group	% Inhibition
		Kinase	Run 1	Run 2	Run 1	Run 2	Mean	Group		MAPKAP-K2	0.9	97.8
		MAPKAP-K2	2.2	1.9	97.8	98.1	97.95	1			1.1	98.1
		AMPK (hum)	2.8	1.9	97.2	98.1	97.65	2		AMPK (hum)	1.9	97.2
		RSK1	3.3	3	96.7	97	96.85	3			2.1	98.1
		CAMK1	5.1	3.9	94.9	96.1	95.5	4		RSK1	2.9	96.7
		MLK3	5.1	5.1	94.9	94.9	94.9	5			3.1	97
		BRSK1	4.6	6.8	95.4	93.2	94.3	6		CAMK1	3.9	94.9
		NEK2a	5.9	6	94.1	94	94.05	7			4.1	96.1
		MAPKAP-K3	1.5	10.7	98.5	89.3	93.9	8		MLK3	4.9	94.9
		PKCz	7.5	4.9	92.5	95.1	93.8	9			5.2	94.9
		NUAK1	6.1	7.1	93.9	92.9	93.4	10		BRSK1	5.9	95.4
		PKBb	8.3	6.5	91.7	93.5	92.6	11			6.1	93.2
		IKKb	7.9	7.5	92.1	92.5	92.3	12		NEK2a	6.9	94.1
		Aurora B	7.6	8.7	92.4	91.3	91.85	13			7.1	94
		ZAP70	6	10.8	94	89.2	91.6	14		MAPKAP-K3	8	98.5
											8	89.3
		* This data set was obtained from the kinase screen supplied by Dundee (Premier screen)								PKCz	9	92.5
											9	95.1
										NUAK1	9.9	93.9
											10.1	92.9
										PKBb	10.9	91.7
											11.1	93.5
										IKKb	11.9	92.1
											12.1	92.5
										Aurora B	12.9	92.4
											13.1	91.3
										ZAP70	14	94
											14	89.2

## Sheet: Figure 7C
		Stimulation of kinases by [L2Zn3]6+ at 10 µM								Data organisation for graph
			% Activity *		% Activity stimulation					Kinase	Group	% stimulation
		Kinase	Run 1	Run 2	Run 1	Run 2	Mean	Group		MNK1	1	12
		MNK1	112	115	12	15	13.5	1			1	15
		DAPK1	112	121	12	21	16.5	2		DAPK1	2	12
		PLK1	115	119	15	19	17	3			2	21
		ROCK 2	120	114	20	14	17	4		PLK1	3	15
		CK1δ	131	107	31	7	19	5			3	19
		PAK5	110	130	10	30	20	6		ROCK 2	4	20
		PAK4	110	130	10	30	20	7			4	14
		OSR1	137	140	37	40	38.5	8		CK1δ	5	31
		PDK1	131	160	31	60	45.5	9			5	7
		Src	169	180	69	80	74.5	10		PAK5	6	10
											6	30
		* This data set was obtained from the kinase screen supplied by Dundee (Premier screen)								PAK4	7	10
											7	30
										OSR1	8	37
											8	40
										PDK1	9	31
											9	60
										Src	10	69
											10	80

[truncated: 18 more sheets: Figure 7D, Figure 7G, Figure 7H, Fig. 8a uncropped blots, Fig. 8b uncropped blots, Figure 9B, Fig. 9 Metabolic analyses 9c,d, Fig. 10 uncropped blots, Supplementary Figure 6, Supplementary figure 7, Supplementary Figure 8, Supp Fig 9, Supp Fig. 10 L2Zn3 6+,  Supp Fig10 L2Cu3 6+, Suppl. Fig 11, Supp. Fig 12 uncropped blots, Supplementary Figure 17, Supp. Fig. 18 uncropped blots]
